# Supplementary material for: Electro-mechanically controlled assembly of reconfigurable 3D mesostructures and electronic devices based on dielectric elastomer platforms
Source: Natl Sci Rev. 2019 Nov 4;7(2):342–54. doi: 10.1093/nsr/nwz164 (PMC8288899; doi:10.1093/nsr/nwz164)
Supplement: nwz164_Supplemental_Files [file nwz164_supplemental_files.zip]

Archive with 5 entries (5 files):
- Supporting information.pdf
- Zhang_Movie_1.mp4
- Zhang_Movie_2.mp4
- Zhang_Movie_3.mp4
- Zhang_Movie_4.mp4
